# Supplementary material for: miRge - A Multiplexed Method of Processing Small RNA-Seq Data to Determine MicroRNA Entropy
Source: PLoS One. 2015 Nov 16;10(11):e0143066. doi: 10.1371/journal.pone.0143066 (PMC4646525; doi:10.1371/journal.pone.0143066)
Supplement: S1 File — These miRNAs were either inverted versions of known miRNAs or identical sequences of known miRNAs. (XLSX) [file pone.0143066.s002.xlsx]

## Sheet: human miRNAs
Kept	Removed
hsa-miR-7-5p	hsa-miR-3529-3p
hsa-miR-6894-3p	hsa-miR-6880-5p
hsa-miR-642a-5p	hsa-miR-642b-3p
hsa-miR-642a-3p	hsa-miR-642b-5p
hsa-miR-625-5p	hsa-miR-625-3p
hsa-miR-582-5p	hsa-miR-582-3p
hsa-miR-561-5p	hsa-miR-561-3p
hsa-miR-5588-5p	hsa-miR-5588-3p
hsa-miR-550a-3p	hsa-miR-550b-2-5p
hsa-miR-548ay-5p	hsa-miR-548ap-3p
hsa-miR-4797-3p	hsa-miR-4797-5p
hsa-miR-4708-3p	hsa-miR-4708-5p
hsa-miR-4433b-5p	hsa-miR-4433-3p
hsa-miR-423-5p	hsa-miR-3184-3p
hsa-miR-423-3p	hsa-miR-3184-5p
hsa-miR-374b-5p	hsa-miR-374c-3p
hsa-miR-345-5p	hsa-miR-378i
hsa-miR-3150b-3p	hsa-miR-3150a-5p
hsa-miR-24-3p	hsa-miR-3074-5p
hsa-miR-24	hsa-miR-3074-3p
hsa-miR-23158-3p	hsa-miR-3158-5p
hsa-miR-214	hsa-miR-3120-5p
hsa-miR-122-5p	hsa-miR-3591-3p
hsa-miR-4662a-5p	hsa-miR-4662b
hsa-miR-4661-5p	hsa-miR-4661-3p
hsa-miR-338	hsa-miR-3065-3p
hsa-miR-338	hsa-miR-3065-5p
hsa-miR-219b-5p	hsa-miR-219a-2-3p
hsa-miR-219a-5p	hsa-miR-219b-3p
hsa-miR-203a	hsa-miR-203b-3p
hsa-miR-203a	hsa-miR-203b-5p
hsa-miR-1295a	hsa-miR-1295b-5p
hsa-miR-1285-3p	hsa-miR-1285-5p
hsa-miR-1255a	hsa-miR-1255b-2-3p
hsa-miR-103a	hsa-miR-103b
