# Supplementary material for: miRge - A Multiplexed Method of Processing Small RNA-Seq Data to Determine MicroRNA Entropy
Source: PLoS One. 2015 Nov 16;10(11):e0143066. doi: 10.1371/journal.pone.0143066 (PMC4646525; doi:10.1371/journal.pone.0143066)
Supplement: S2 File — (XLSX) [file pone.0143066.s003.xlsx]

## Sheet: human_merges
hsa-miR-107/103a-3p/103b	hsa-miR-107	hsa-miR-103a-3p	hsa-miR-103b
hsa-miR-320a/b/c/d	hsa-miR-320d	hsa-miR-320b	hsa-miR-320a	hsa-miR-320c
hsa-miR-151b/151a-5p	hsa-miR-151b	hsa-miR-151a-5p
hsa-miR-215-5p/192-5p	hsa-miR-215-5p	hsa-miR-192-5p
hsa-miR-378a-3p/378c/378d/378e	hsa-miR-378d	hsa-miR-378c	hsa-miR-378a-3p	hsa-miR-378e
hsa-miR-17-5p/106a-5p	hsa-miR-17-5p	hsa-miR-106a-5p
hsa-let-7a-5p/7c-5p	hsa-let-7a-5p	hsa-let-7c-5p
hsa-miR-30b-5p/30c-5p	hsa-miR-30b-5p	hsa-miR-30c-5p
hsa-miR-27a-3p/27b-3p	hsa-miR-27a-3p	hsa-miR-27b-3p
hsa-miR-486-3p/486-5p	hsa-miR-486-5p	hsa-miR-486-3p
hsa-miR-203a-3p/203b-5p	hsa-miR-203a-3p	hsa-miR-203b-5p
hsa-miR-548ap-3p/548t-3p/548aa/548ay-5p	hsa-miR-548ap-3p	hsa-miR-548t-3p	hsa-miR-548aa	hsa-miR-548ay-5p
hsa-miR-548au-5p/548c-5p/548o-5p/548am-5p	hsa-miR-548au-5p	hsa-miR-548c-5p	hsa-miR-548o-5p	hsa-miR-548am-5p	hsa-miR-548au-5p.SNPC	hsa-miR-548au-5p.SNPA
hsa-miR-548ak/548w	hsa-miR-548ak	hsa-miR-548w
hsa-miR-548ap-5p/548j-5p	hsa-miR-548ap-5p	hsa-miR-548j-5p
hsa-miR-548av-5p/548k	hsa-miR-548av-5p	hsa-miR-548k
hsa-miR-642a-5p/642b-3p	hsa-miR-642a-5p	hsa-miR-642b-3p
hsa-miR-642b-5p/642a-3p	hsa-miR-642a-3p	hsa-miR-642b-5p
hsa-miR-103a-3p/103-b	hsa-miR-103a-3p	hsa-miR-103b
hsa-miR-203a-5p/203b-3p	hsa-miR-203a-5p	hsa-miR-203b-3p
hsa-miR-219a-5p/219b-3p	hsa-miR-219a-5p	hsa-miR-219b-3p
hsa-miR-219a-2-3p/219-5p	hsa-miR-219a-2-3p	hsa-miR-219b-5p
hsa-miR-561-5p/561-3p	hsa-miR-561-5p	hsa-miR-561-3p
hsa-miR-625-5p/625-3p	hsa-miR-625-5p	hsa-miR-625-3p
hsa-miR-550a-3p/550b-2-5p	hsa-miR-550a-3p	hsa-miR-550b-2-5p
hsa-miR-345-5p/378i	hsa-miR-345-5p	hsa-miR-378i
