# Supplementary material for: miRge - A Multiplexed Method of Processing Small RNA-Seq Data to Determine MicroRNA Entropy
Source: PLoS One. 2015 Nov 16;10(11):e0143066. doi: 10.1371/journal.pone.0143066 (PMC4646525; doi:10.1371/journal.pone.0143066)
Supplement: S3 File — (XLSX) [file pone.0143066.s004.xlsx]

## Sheet: Sheet1
Merged name	Individual miRNAs	Individual miRNAs	Individual miRNAs
mmu-let-7a-1-3p/7c-2-3p	mmu-let-7a-1-3p	mmu-let-7c-2-3p
mmu-miR-199a-3p/199b-3p	mmu-miR-199a-3p	mmu-miR-199b-3p
mmu-miR-297a-3p/297b-3p/297c-3p	mmu-miR-297a-3p	mmu-miR-297b-3p	mmu-miR-297c-3p
mmu-miR-3070a-5p/3070b-5p	mmu-miR-3070a-5p	mmu-miR-3070b-5p
mmu-miR-3107-3p/486-3p	mmu-miR-3107-3p	mmu-miR-486-3p
mmu-miR-3107-5p/486-5p	mmu-miR-3107-5p	mmu-miR-486-5p
mmu-miR-344e-5p/344h-5p	mmu-miR-344e-5p	mmu-miR-344h-5p
mmu-miR-465a-3p/465b-3p/465c-3p	mmu-miR-465a-3p	mmu-miR-465b-3p	mmu-miR-465c-3p
mmu-miR-466a-3p/466e-3p	mmu-miR-466a-3p	mmu-miR-466e-3p
mmu-miR-466a-5p/466p-5p	mmu-miR-466a-5p	mmu-miR-466p-5p
mmu-miR-466b-3p/466c-3p/466p-3p	mmu-miR-466b-3p	mmu-miR-466c-3p	mmu-miR-466p-3p
mmu-miR-466b-5p/466o-5p	mmu-miR-466b-5p	mmu-miR-466o-5p
mmu-miR-466m-5p/669m-5p	mmu-miR-466m-5p	mmu-miR-669m-5p
mmu-miR-669a-3p/669o-3p	mmu-miR-669a-3p	mmu-miR-669o-3p
mmu-miR-669a-5p/669p-5p	mmu-miR-669a-5p	mmu-miR-669p-5p
