# Supplementary material for: miRge - A Multiplexed Method of Processing Small RNA-Seq Data to Determine MicroRNA Entropy
Source: PLoS One. 2015 Nov 16;10(11):e0143066. doi: 10.1371/journal.pone.0143066 (PMC4646525; doi:10.1371/journal.pone.0143066)
Supplement: S4 File — (XLSX) [file pone.0143066.s005.xlsx]

## Sheet: rat_merges
Merged name	Individual miRNAs	Individual miRNAs	Individual miRNAs
rno-let-7a-1-3p/7c-2-3p	rno-let-7a-1-3p	rno-let-7c-2-3p
rno-miR-103-3p/107-3p	rno-miR-103-3p	rno-miR-107-3p
rno-miR-133a-3p/133b-3p	rno-miR-133a-3p	rno-miR-133b-3p
rno-miR-3084a-3p/3084b-3p/3084d	rno-miR-3084a-3p	rno-miR-3084b-3p	rno-miR-3084d
rno-miR-3084b-5p/3084c-5p	rno-miR-3084b-5p	rno-miR-3084c-5p
rno-miR-450a-5p/450b-5p	rno-miR-450a-5p	rno-miR-450b-5p
rno-miR-466b-2-3p/466b-4-3p	rno-miR-466b-2-3p	rno-miR-466b-4-3p
