# Supplementary material for: miRge - A Multiplexed Method of Processing Small RNA-Seq Data to Determine MicroRNA Entropy
Source: PLoS One. 2015 Nov 16;10(11):e0143066. doi: 10.1371/journal.pone.0143066 (PMC4646525; doi:10.1371/journal.pone.0143066)
Supplement: S5 File — (XLSX) [file pone.0143066.s006.xlsx]

## Sheet: zebra_merges
Merged name	Individual miRNAs	Individual miRNAs	Individual miRNAs
dre-let-7a/let-7c-5p	dre-let-7a	dre-let-7c-5p
dre-let-7c-3p/7d-3p	dre-let-7c-3p	dre-let-7d-3p
dre-miR-103/107a-3p/107b	dre-miR-103	dre-miR-107a-3p	dre-miR-107b
dre-miR-126a-5p/126b-5p	dre-miR-126a-5p	dre-miR-126b-5p
dre-miR-133a-3p/133b-3p	dre-miR-133a-3p	dre-miR-133b-3p
dre-miR-135a/135b-5p	dre-miR-135a	dre-miR-135b-5p
dre-miR-153b-3p/153c-3p	dre-miR-153b-3p	dre-miR-153c-3p
dre-miR-16a/16b	dre-miR-16a	dre-miR-16b
dre-miR-19b-3p/19c-3p	dre-miR-19b-3p	dre-miR-19c-3p
dre-miR-141-3p/200a-3p	dre-miR-141-3p	dre-miR-200a-3p
dre-miR-200b-3p/200c-3p	dre-miR-200b-3p	dre-miR-200c-3p
dre-miR-218a/218b	dre-miR-218a	dre-miR-218b
dre-miR-26a-5p/26b	dre-miR-26a-5p	dre-miR-26b
dre-miR-27b-3p/27d	dre-miR-27b-3p	dre-miR-27d
dre-miR-301a/301b-3p	dre-miR-301a	dre-miR-301b-3p
dre-miR-430a-5p/430i-5p	dre-miR-430a-5p	dre-miR-430i-5p
