# Supplementary material for: miRge - A Multiplexed Method of Processing Small RNA-Seq Data to Determine MicroRNA Entropy
Source: PLoS One. 2015 Nov 16;10(11):e0143066. doi: 10.1371/journal.pone.0143066 (PMC4646525; doi:10.1371/journal.pone.0143066)
Supplement: S6 File — (XLSX) [file pone.0143066.s007.xlsx]

## Sheet: fruitfly_merges
Merged name	Individual miRNAs	Individual miRNAs
dme-miR-2a-3p/2b-3p	dme-miR-2a-3p	dme-miR-2b-3p
dme-miR-276a-5p/276b-5p	dme-miR-276a-5p	dme-miR-276b-5p
