# Supplementary material for: miRge - A Multiplexed Method of Processing Small RNA-Seq Data to Determine MicroRNA Entropy
Source: PLoS One. 2015 Nov 16;10(11):e0143066. doi: 10.1371/journal.pone.0143066 (PMC4646525; doi:10.1371/journal.pone.0143066)
Supplement: S7 File — (XLSX) [file pone.0143066.s008.xlsx]

## Sheet: nematode_merges
Merged name	Individual miRNAs	Individual miRNAs
cel-miR-1829a-3p/1829b-3p	cel-miR-1829c-3p	cel-miR-1829b-3p
cel-miR-44-3p/45-3p	cel-miR-44-3p	cel-miR-45-3p
